# Supplementary material for: Protocols and Features of Goal-Setting-Based Intervention for Frail Older Adults in Community Exercise Facilities
Source: Int J Environ Res Public Health. 2023 Jan 16;20(2):1615. doi: 10.3390/ijerph20021615 (PMC9865582; doi:10.3390/ijerph20021615)
Supplement: Supplementary file 1 [file ijerph-20-01615-s001.zip]

Archive with 1 entries (1 files):
- ijerph-2104955-supplementary.pdf
